# Supplementary material for: RNA-seq Analysis of Early Hepatic Response to Handling and Confinement Stress in Rainbow Trout
Source: PLoS One. 2014 Feb 18;9(2):e88492. doi: 10.1371/journal.pone.0088492 (PMC3928254; doi:10.1371/journal.pone.0088492)
Supplement: Table S1 — All 316 DETs in response to handling and confinement stress identified in this study. (XLSX) [file pone.0088492.s002.xlsx]

## Sheet: S1a 316 DETs
Accession	Sequence Name	Length	Fold_change	Q-value	k number	Sequence description
g23437.1	g23437c00001	952	-12.8571	0.000159353
g17813.1	g17813c00001	1415	-11.88	5.8896e-37	K06752	MHC class II alpha chain
MIRA_c32849.1	MIRA_c32849	330	-8.59535	5.51063e-28
MIRA_rep_c1368.1	MIRA_rep_c1368	558	-6.32609	6.63272e-05		heat shock protein 30
g40442.1	g40442c00001	384	-5.475	0.00088864
g03437.1	g03437c00001	4357	-5.25	0.0147601	K03283	heat shock protein 70
g07619.1	g07619c00001	2231	-4.7983	2.44355e-16	K04572	neurofilament light polypeptide
GMXEPEU02HRMFI.1	GMXEPEU02HRMFI	454	-4.37838	3.77995e-06
GMRRXZN02HO0CU.1	GMRRXZN02HO0CU	447	-4.05	3.45094e-05
g18799.1	g18799c00001	1306	-3.97093	2.93437e-10	K04379	proto-oncogene c-fos
g14497.1	g14497c00001	2731	-3.8345	4.27307e-14		arrestin domain containing protein 3
g17336.1	g17336c00001	1484	-3.72298	7.46118e-14
g00004.40	g00004c00042	1066	-3.61765	0.0181659	K01689	enolase 2
g14619.1	g14619c00001	2495	-3.29104	0.00154751	K03327	multidrug and toxin extrusion protein 1
GMRRXZN02HWWQU.1	GMRRXZN02HWWQU	474	-3.27551	0.0171442	K05091	kit receptor
GKYT6YL01A13G5.1	GKYT6YL01A13G5	454	-3.24706	0.00011291
g21827.1	g21827c00001	1057	-3.14516	0.00289135
g25669.1	g25669c00001	829	-3.05233	0.000502527		reproduction regulator 2
g00783.1	g00783c00001	2541	-3.04688	3.59984e-06	K07374	tublin subunit alpha
g23019.1	g23019c00001	981	-3	0.000340809	K10059	C-type lectin domain family 4, member E
GKYT6YL01AJGD4.1	GKYT6YL01AJGD4	314	-2.75481	0.0073625
MIRA_rep_c4596.1	MIRA_rep_c4596	460	-2.72581	0.00570974
g24175.1	g24175c00001	909	-2.68322	1.31216e-09
g24283.1	g24283c00001	904	-2.48196	0.00135402		VIP peptides precursor
g18360.1	g18360c00001	1357	-2.47849	2.71035e-05	K07189	protein phosphatase 1
MIRA_rep_c5854.1	MIRA_rep_c5854	520	-2.40625	0.0200967
g06871.1	g06871c00001	914	-2.40584	0.000104157
g08672.1	g08672c00001	1432	-2.38542	0.0188638
g17433.1	g17433c00001	1457	-2.38278	3.28404e-05
g01667.1	g01667c00001	826	-2.37779	7.57228e-05		complement c1q-like protein 4 precursor
g20378.1	g20378c00001	1166	-2.31579	0.035981		acidic mammalian chitinase precursor
g04310.2	g04310c00002	687	-2.31246	0.000922379		toxin-1 precursor
GKYT6YL01BJ6WJ.1	GKYT6YL01BJ6WJ	455	-2.308	0.00275229		vitellogenin c
g04310.1	g04310c00001	1091	-2.28994	0.00122078		toxin-1 precursor
MIRA_c24695.1	MIRA_c24695	468	-2.24348	0.00412398		matrilin 3
g04226.1	g04226c00001	983	-2.23529	0.0428998
g17479.1	g17479c00001	1454	-2.19284	0.000234025		seizure protein
g07768.2	g07768c00002	1979	-2.18135	0.000167835	K10177	t-box transcription factor tbx3 isoform 2
g40760.1	g40760c00001	305	-2.16771	5.04973e-05
g26910.1	g26910c00001	773	-2.16045	0.00838118
g17995.1	g17995c00001	1397	-2.16015	0.0183181		IMAP family member 4-like
g18892.1	g18892c00001	1299	-2.11111	0.00060308		vitellogenin c
g13529.1	g13529c00001	989	-2.1083	0.000230966	K00799	glutathione s-transferase
g01228.1	g01228c00001	3248	-2.10381	6.63272e-05		PDZ and LIM domain protein 4
g24668.1	g24668c00001	883	-2.08515	0.00253872		vitellogenin c
g08160.1	g08160c00001	2721	-2.08174	0.000613169		seizure protein
g10586.1	g10586c00001	998	-2.0775	0.0471223	K10840	centrin 2
g04494.1	g04494c00001	2370	-2.075	0.00500388	K00615	transketolase
g08913.1	g08913c00001	1354	-2.02299	0.0233484	K04402	gadd45a
g16855.1	g16855c00001	1565	-2.02155	0.0118494		prolactin
g00599.2	g00599c00002	1659	-2.00962	0.0104976		immunoglobulin superfamily containing leucine-rich repeat 2
g02041.3	g02041c00003	1616	-1.9872	0.00718779		transketolase-like protein 2
g06453.2	g06453c00002	1373	-1.97319	0.00029354		matrilin 3a
g06453.1	g06453c00001	1499	-1.94428	0.000419206		matrilin 3
g03542.1	g03542c00003	1334	-1.93214	0.00780764		arrestin domain containing protein 3
g02041.1	g02041c00001	1754	-1.92277	0.0130283		transketolase-like protein 2
g02041.4	g02041c00004	1540	-1.90828	0.0129848		transketolase-like protein 2
g09884.1	g09884c00001	1090	-1.90141	0.00247449
g09884.2	g09884c00002	1053	-1.89993	0.00248475
g02041.2	g02041c00002	1689	-1.87977	0.0259064		transketolase-like protein 2
g21050.1	g21050c00001	1114	-1.875	0.00188336
g01228.2	g01228c00002	2052	-1.87331	0.00273383	K01520	dutp pyrophosphatase
g01384.3	g01384c00005	1318	-1.83706	0.0468034	K04680	DNA-binding protein inhibitor
g00150.7	g00150c00026	2007	-1.79548	0.0282662	K01597	diphosphomevalonate decarboxylase
g29440.1	g29440c00001	665	-1.777	0.045805	K01648	ATP citrate synthase
g00033.34	g00033c00085	569	-1.7567	0.0231046
g00033.2	g00033c00003	2893	-1.74869	0.00529837	K06856	immunoglobulin delta heavy chain
g19989.1	g19989c00001	1191	-1.74806	0.0406441	K06087	claudin 15
g00033.6	g00033c00015	2639	-1.74496	0.00635332		immunoglobulin delta heavy chain
g03520.1	g03520c00001	2350	-1.74194	0.0471223	K00545	catechol o-methyltransferase
g00033.15	g00033c00038	1980	-1.72949	0.0125508		immunoglobulin delta heavy chain membrane-bound form
g00033.3	g00033c00009	2757	-1.71995	0.0119183		immunoglobulin delta heavy chain
g00033.1	g00033c00001	3011	-1.68575	0.0172576	K06856	immunoglobulin delta heavy chain
g00093.1	g00093c00001	2905	-1.64449	0.0233484	K01025	cytosolic sulfotransferase 3
g00085.6	g00085c00006	1074	1.62939	0.0161198		trypsin-1 precursor
g01251.1	g01251c00001	1987	1.7037	0.0270942	K01312	trypsinogen 2
g19322.1	g19322c00001	1254	1.72947	0.0123979		galactose-specific lectin
g11224.1	g11224c00001	859	1.76817	0.0457855
g04616.1	g04616c00001	2146	1.7783	0.00813881	K11536	solute carrier family 28 member 3
g04616.2	g04616c00002	2047	1.79118	0.00671415	K11536	solute carrier family 28 member 3
MIRA_c36315.1	MIRA_c36315	506	1.83533	0.0207119
GKYT6YL02IAWQK.1	GKYT6YL02IAWQK	471	1.84394	0.0110967
g05675.1	g05675c00001	3078	1.86131	0.00610517		vitellogenin
g14357.1	g14357c00001	3983	1.8654	0.0346652		hepatic leukemia factor
g18065.1	g18065c00001	1388	1.87752	0.0238807
g23064.1	g23064c00001	973	1.88549	0.00502985		s100 calcium binding protein
g15128.1	g15128c00001	2073	1.89129	0.0346652	K04448	transcription factor AP-1
g08986.2	g08986c00002	1259	1.89608	0.0140011
g28730.1	g28730c00001	690	1.90413	0.0431007
g21443.1	g21443c00001	1090	1.90687	0.0273548		tcb1 transposase
g00336.2	g00336c00005	1318	1.92045	0.020579
g03444.1	g03444c00001	2640	1.92574	0.00253872		nuclear factor interleukin-3-regulated protein
g04436.2	g04436c00002	2841	1.93246	0.0216187	K09571	fk506 binding protein 5
g05675.2	g05675c00002	2231	1.93249	0.00253872		vitellogenin
g00501.5	g00501c00012	993	1.93296	0.0167035
g26394.1	g26394c00001	788	1.93407	0.0386942	K07756	inositol hexaphosphate kinase 2
g00498.9	g00498c00013	891	1.93776	0.00890702
MIRA_c14841.1	MIRA_c14841	496	1.94402	0.0266791
g00336.3	g00336c00009	1073	1.95023	0.0177212
g00932.3	g00932c00005	1089	1.9559	0.0200967
g17288.1	g17288c00001	1490	1.96066	0.00188336		vitellogenin b
g10186.1	g10186c00001	1035	1.96166	0.0129848		CQ067 protein precursor
g22481.1	g22481c00001	1014	1.96667	0.0381333		curculin domain protein (mannose-binding) lectin
g02412.1	g02412c00001	2974	1.9906	0.0231046	K09058	thyrotroph embryonic factor isoform 2
g26835.1	g26835c00001	775	2.00139	0.0146056
g03860.1	g03860c00001	3490	2.00789	0.00325587	K02649	phosphatidylinositol 3-kinase
g00932.1	g00932c00001	1285	2.00797	0.0120453
g21554.1	g21554c00001	1082	2.01052	0.0329613
MIRA_c13523.1	MIRA_c13523	468	2.01332	0.0161198
g19359.1	g19359c00001	1251	2.01951	0.00583724		coenzyme q-binding protein coq10 homolog
g16673.1	g16673c00001	1595	2.01968	0.0103898
g01903.1	g01903c00002	2705	2.0255	0.00465381	K14207	sodium-coupled neutral amino acid transporter 2
GKYT6YL02GTFET.1	GKYT6YL02GTFET	412	2.04125	0.0115531		solute carrier family member 4
MIRA_rep_c10586.1	MIRA_rep_c10586	404	2.04314	0.0261168
g03444.2	g03444c00003	410	2.05591	0.0367838
g19571.1	g19571c00001	1231	2.06162	0.037038	K02295	cryptochrome 1 (photolyase-like)
g25536.1	g25536c00001	834	2.06446	0.0148495
g04436.3	g04436c00003	1198	2.06651	0.0216483		peptidyl-prolyl cis-trans isomerase fkbp5
g05565.1	g05565c00001	1188	2.0744	0.0200967	K04402	gadd45g
g00498.7	g00498c00011	940	2.07442	0.00376438		piggybac transposable element derived protein 4
g00498.8	g00498c00012	876	2.08008	0.00352333		piggybac transposable element derived protein 4
g08543.1	g08543c00001	1608	2.08637	0.00440936		protein phosphatase ptc7 homolog
g03119.1	g03119c00001	1772	2.0903	0.042744	K09028	Jun B proto-oncogene
g03631.1	g03631c00001	1203	2.09816	0.0158051		peroxisome proliferator-activated receptor coactivator 1 alpha-like
g26318.1	g26318c00001	799	2.10476	0.0202161
g39234.1	g39234c00001	461	2.11022	0.00949183		keratin-associated protein 1-4
g20202.1	g20202c00001	1175	2.11277	0.0034164		transmembrane protein 20
g06987.1	g06987c00001	1286	2.11576	0.00378206	K04402	gadd45g
g16944.1	g16944c00001	1541	2.12128	0.00388322		erbb receptor feedback inhibitor 1
g19413.1	g19413c00001	1243	2.12291	0.00504261	K08531	nuclear receptor subfamily group member 2
g21952.1	g21952c00001	1052	2.12626	0.00181701	K01489	cytidine deaminase
g30363.1	g30363c00001	636	2.1523	0.033761	K08431	g protein-coupled receptor 146
g31066.1	g31066c00001	612	2.15282	0.0110967	K08858	serine threonine-protein kinase sbk1-like
g05834.1	g05834c00001	1762	2.1762	0.000376313		pentraxin
g04015.1	g04015c00001	1841	2.20289	0.000978494	K00510	heme oxygenase 1
g06811.2	g06811c00002	940	2.20747	0.00777153
g00932.4	g00932c00007	1031	2.22587	0.00351541
g05339.3	g05339c00003	512	2.23114	0.000481355
g14157.1	g14157c00001	430	2.24806	0.0108048
g11693.1	g11693c00001	784	2.25541	0.0154374	K08701	retinoic acid receptor alpha
g06068.1	g06068c00001	2606	2.26003	0.000855922		arrestin domain containing protein 2
g17234.1	g17234c00001	1495	2.26095	0.0017346	K12354	ectonucleotide pyrophosphatase/phosphodiesterase 7
GMRRXZN01B3CI8.1	GMRRXZN01B3CI8	465	2.26263	0.00967973
g03631.3	g03631c00003	882	2.27475	0.0146056
MIRA_rep_c18289.1	MIRA_rep_c18289	411	2.27569	0.00412398
MIRA_c26312.1	MIRA_c26312	425	2.28415	0.00167653
g00932.2	g00932c00003	1227	2.29213	0.00159507
g18428.1	g18428c00001	1349	2.30041	1.20835e-05		small gtpase ras-dva
g07737.2	g07737c00002	1687	2.30568	0.00028165
g02334.1	g02334c00001	3426	2.30578	0.00109981	K00898	pyruvate dehydrogenase kinase 2
g01069.3	g01069c00004	359	2.30872	0.0194903		flj46154 protein
g14261.1	g14261c00001	275	2.31789	0.00331095
g25330.1	g25330c00001	848	2.32256	0.00029354
g24291.1	g24291c00001	906	2.34082	0.0206597		otopetrin 3
g09554.2	g09554c00002	987	2.34761	0.00167653
g11693.2	g11693c00002	538	2.34973	0.00481919		nuclear receptor subfamily group member 2
g09554.1	g09554c00001	1341	2.35113	0.00059311	K04469	NF-kappa-B p100 subunit
g25444.1	g25444c00001	843	2.36871	0.000162558		inositol hexaphosphate kinase 2
g14873.1	g14873c00001	2236	2.37591	1.30863e-06	K01581	ornithine decarboxylase
g02241.1	g02241c00001	1810	2.38286	0.000110771		ecdysone-induced protein 75b
g14866.1	g14866c00001	2228	2.38471	0.0001089	K05146	tumor necrosis factor receptor member 9
g40947.1	g40947c00001	248	2.38667	0.000403312
GKYT6YL01ESQTR.1	GKYT6YL01ESQTR	355	2.40476	0.00720447
g01617.2	g01617c00003	1238	2.40984	0.0320319	K09208	kruppel-like factor 13
g08986.1	g08986c00001	1377	2.43131	4.54755e-05
g02728.1	g02728c00001	1449	2.4362	5.62382e-05	K04734	IкB
g21754.1	g21754c00001	1065	2.4503	3.70833e-05
g06811.1	g06811c00001	1047	2.4558	0.000181007
g19241.1	g19241c00001	1261	2.45683	0.000281841		pancreatic progenitor cell differentiation and proliferation factor
g20793.1	g20793c00001	1135	2.45833	0.00786287	K13782	ASC-type amino acid transporter 1
GMXEPEU02I7U17.1	GMXEPEU02I7U17	487	2.46422	0.00312414		Per 1a protein
g04234.2	g04234c00002	1146	2.47778	0.00167653
g04234.1	g04234c00001	1167	2.47879	0.00254002
g17124.1	g17124c00001	1513	2.48399	0.000159353		CCAAT enhancer-binding protein delta
g11393.1	g11393c00001	815	2.49493	8.00397e-05	K08035	forkhead box a2
MIRA_c8794.1	MIRA_c8794	671	2.49838	0.0205782	K02633	period 1
g18533.1	g18533c00001	1334	2.50242	0.0231046	K04933	potassium voltage-gated delayed- subfamily S member 3
g07629.1	g07629c00001	2261	2.5388	5.11104e-05	K06624	cyclin-dependent kinase inhibitor 1b
g00760.2	g00760c00003	2448	2.55191	0.0386942	K06571	tetraspanin 7
g10104.1	g10104c00001	1120	2.56118	0.00788125
g00656.4	g00656c00007	1139	2.57087	4.55688e-05		chromosome 8 open reading frame 4
g07970.1	g07970c00001	1828	2.57407	0.0296329	K12298	carboxyl ester lipase
g09878.1	g09878c00001	1184	2.5885	0.000236715	K06752	MHC class II alpha chain
g15571.1	g15571c00001	1887	2.59171	3.56014e-05	K07436	cytochrome family subfamily polypeptide 1
g04015.2	g04015c00003	1311	2.62947	9.80035e-05		heme oxygenase
g20777.1	g20777c00001	1135	2.63423	0.000193606	K07754	type III iodothyronine deiodinase
g02326.1	g02326c00001	3746	2.63779	3.97592e-06	K08861	polo-like kinase 2
g05592.1	g05592c00001	1532	2.65233	0.00967555		regulator of G-protein signaling 1
g05849.1	g05849c00001	1241	2.65292	0.00844937
MIRA_c6525.1	MIRA_c6525	723	2.65926	0.000532138
g23082.1	g23082c00001	976	2.66	0.00449037	K04701	cytokine-inducible sh2-containing protein
g22210.1	g22210c00001	1035	2.68	0.0206726
GMXEPEU02HUGU5.1	GMXEPEU02HUGU5	360	2.68217	0.000402957
g00760.3	g00760c00007	2403	2.68376	0.0200931	K06571	tetraspanin 7
g10264.1	g10264c00001	1365	2.71053	4.05688e-05	K01291	carboxypeptidase b1
g04147.2	g04147c00003	590	2.73529	0.042371
g01533.2	g01533c00003	1110	2.7451	0.0309869
g01533.1	g01533c00001	1210	2.75081	0.0275559
g06381.1	g06381c00001	1738	2.7614	7.08001e-05
MIRA_rep_c26689.1	MIRA_rep_c26689	882	2.76508	5.62382e-05		brain specific kinase 146
g27149.1	g27149c00001	761	2.79365	0.00320056
MIRA_rep_c4931.1	MIRA_rep_c4931	690	2.81425	4.1835e-06	K08035	forkhead box a2
g20554.1	g20554c00001	1147	2.84034	5.4172e-07	K01562	type II iodothyronine deiodinase
g00596.6	g00596c00006	1063	2.86111	0.0073934		cardiolipin synthetase
g07362.1	g07362c00001	526	2.87179	0.00167653		syncollin
g20481.1	g20481c00001	1155	2.89242	4.98857e-06
g37855.1	g37855c00001	479	2.95455	0.0327143
GKYT6YL02FYTIJ.1	GKYT6YL02FYTIJ	312	3.00427	2.46029e-05
MIRA_rep_c11228.1	MIRA_rep_c11228	549	3.00639	5.62878e-06	K04497	transducin-like enhancer protein 3
g14744.1	g14744c00001	2337	3.03509	7.87783e-05
MIRA_rep_c18503.1	MIRA_rep_c18503	508	3.07407	1.89094e-06
MIRA_rep_c3799.1	MIRA_rep_c3799	701	3.07463	7.57228e-05
g28991.1	g28991c00001	671	3.08989	3.56014e-05
g18085.1	g18085c00001	1382	3.10217	6.17071e-07	K04497	transducin-like enhancer protein 3
g10591.2	g10591c00002	902	3.10452	7.32119e-09
g16540.1	g16540c00001	1608	3.11429	3.62603e-06		inositol -trisphosphate 3-kinase c
g13665.1	g13665c00001	1243	3.12381	0.00625806	K07604	cytokeratin-like
GKYT6YL01CGHHG.1	GKYT6YL01CGHHG	480	3.12903	0.000716035
g12870.1	g12870c00001	373	3.15447	0.00410666
g10591.1	g10591c00001	931	3.15872	5.21632e-09
GMXEPEU02ISZCU.1	GMXEPEU02ISZCU	492	3.16667	0.0245441		protein phosphatase ptc7 homolog
g13369.1	g13369c00001	1403	3.18618	8.38839e-10	K10050	CCAAT enhancer-binding protein delta
MIRA_rep_c34647.1	MIRA_rep_c34647	482	3.26397	6.17071e-07
GMXEPEU02HH4AD.1	GMXEPEU02HH4AD	423	3.27536	0.0200967		uromodulin precursor
MIRA_rep_c15542.1	MIRA_rep_c15542	297	3.29365	9.80035e-05
g24319.1	g24319c00001	902	3.35926	6.58121e-07		ubiquitin domain-containing protein
GMRRXZN02ITUR5.1	GMRRXZN02ITUR5	313	3.37681	0.00494526
MIRA_c32512.1	MIRA_c32512	519	3.45299	0.0174363	K07187	insulin receptor substrate 2
g27952.1	g27952c00001	720	3.5	0.0001089		ring finger protein 186
g34804.1	g34804c00001	513	3.51151	1.22518e-07
g11507.1	g11507c00001	716	3.53005	1.29387e-06		protein phosphatase ptc7 homolog
g30323.1	g30323c00001	632	3.54545	0.000159353
g01069.1	g01069c00001	1906	3.56272	7.96156e-11	K03783	purine nucleoside phosphorylase
g35235.1	g35235c00001	513	3.56322	0.0428998	K07187	insulin receptor substrate 2
MIRA_rep_c21020.1	MIRA_rep_c21020	266	3.57247	5.62374e-09
g31255.1	g31255c00001	604	3.58025	0.000120841
g15342.1	g15342c00001	1970	3.58276	2.83641e-10	K09208	kruppel-like factor 9
g27261.1	g27261c00001	747	3.58974	1.64243e-06
MIRA_rep_c18331.1	MIRA_rep_c18331	405	3.64583	0.0162935		transposable element tcb1 transposase
g23169.1	g23169c00001	968	3.65891	2.21935e-10
g06381.2	g06381c00002	1376	3.67702	6.2814e-09
g05757.1	g05757c00001	2261	3.67742	2.77033e-07	K04184	c-c chemokine receptor type 9
GMRRXZN01BZMK7.1	GMRRXZN01BZMK7	484	3.73333	0.0172576
g36938.1	g36938c00001	490	3.75758	0.000228127
g33123.1	g33123c00001	555	3.7582	9.76693e-09
MIRA_rep_c16984.1	MIRA_rep_c16984	151	3.77193	0.00115622
g08125.2	g08125c00002	1699	3.80774	4.78512e-09	K01084	glucose-6-phosphatase
g10073.2	g10073c00002	942	3.81858	2.17967e-10
g16090.1	g16090c00001	1695	3.83883	5.09048e-05		protein THEMIS
g07323.1	g07323c00001	1604	3.87597	3.56593e-05		tissue factor pathway inhibitor 2 precursor
MIRA_c15590.1	MIRA_c15590	603	3.89189	6.58121e-07	K07419	cytochrome family subfamily polypeptide 1
g05722.1	g05722c00001	2334	3.94406	1.93685e-12		gsk-3-binding protein
MIRA_rep_c3021.1	MIRA_rep_c3021	502	3.97576	8.49373e-07		zonadhesin-like precursor
g16648.1	g16648c00001	1599	4	5.39617e-10	K01379	cathepsin D
g01659.2	g01659c00002	1504	4.133	4.837e-10	K04402	gadd45b
g08125.1	g08125c00001	1701	4.22335	1.54988e-11	K01084	glucose-6-phosphatase
g22274.1	g22274c00001	1030	4.23529	3.08994e-11	K07127	5-hydroxyisourate hydrolase
MIRA_c12588.1	MIRA_c12588	634	4.24444	0.000368041
g13633.1	g13633c00001	1446	4.26087	0.000261186		loc561562 protein
g01088.2	g01088c00002	2777	4.32155	1.56781e-13	K07524	regulator of G-protein signalling 3
GKYT6YL01EL6CV.1	GKYT6YL01EL6CV	476	4.35461	8.81003e-06
MIRA_c2096.1	MIRA_c2096	476	4.38889	4.79056e-08
g14707.1	g14707c00001	2385	4.43211	1.63241e-16	K01596	phosphoenolpyruvate carboxykinase
g11540.1	g11540c00001	990	4.46523	1.4352e-08		lymphocyte g0 g1 switch protein 2
g03459.1	g03459c00003	1816	4.52688	7.8762e-08	K04184	c-c chemokine receptor type 9
g08453.2	g08453c00002	1313	4.53039	2.72545e-09		pleckstrin 2
g00766.3	g00766c00005	2152	4.58366	1.15386e-16		tsc22 domain member 3
g01022.5	g01022c00005	1305	4.62281	3.57235e-08	K04189	c-x-c chemokine receptor type 4
MIRA_rep_c36696.1	MIRA_rep_c36696	291	4.66667	0.0406441
g01133.1	g01133c00001	884	4.68085	1.81465e-10	K15728	lipin 1
GMRRXZN01DF8X4.1	GMRRXZN01DF8X4	352	4.77519	6.81586e-06
g08453.1	g08453c00001	1727	4.87879	2.17967e-10		pleckstrin 2
g00766.4	g00766c00007	1479	4.9009	1.15386e-16		tsc22 domain member 3
g01306.2	g01306c00002	903	5.09091	0.0391781
GKYT6YL02F8NZL.1	GKYT6YL02F8NZL	391	5.12963	4.58277e-05
GKYT6YL02IDAED.1	GKYT6YL02IDAED	502	5.15789	0.00530641
g00766.2	g00766c00003	2252	5.20881	1.90903e-19		tsc22 domain member 3
g00766.1	g00766c00001	2319	5.22035	1.9011e-19		tsc22 domain member 3
g05419.1	g05419c00001	489	5.33333	0.0183181		barrier-to-autointegration factor
GMRRXZN02GC8QA.1	GMRRXZN02GC8QA	367	5.52174	5.32537e-11
g39048.1	g39048c00001	463	5.52688	4.26884e-07		transcription factor cp2-like 1
g40717.1	g40717c00001	311	5.55556	0.00412398
MIRA_rep_c35919.1	MIRA_rep_c35919	190	5.55556	0.0111866
g10133.1	g10133c00001	1313	5.68289	5.31597e-19		insulin-like growth factor binding protein 1
g17943.1	g17943c00001	1399	5.76552	1.81337e-15		insulin-like growth factor binding protein 1
GMRRXZN02H45YL.1	GMRRXZN02H45YL	423	5.96143	4.13533e-12
g10133.2	g10133c00002	708	6.02432	2.07441e-18		insulin-like growth factor binding protein 1
MIRA_c21789.1	MIRA_c21789	306	6.11268	3.05189e-12
MIRA_c17157.1	MIRA_c17157	511	6.26667	0.00846555
g16976.1	g16976c00001	1540	6.39841	3.40683e-20		regulator of G-protein signaling 1
g06628.1	g06628c00001	1210	6.41447	1.25626e-20		coenzyme q-binding protein coq10 homolog
GMXEPEU02GG8T8.1	GMXEPEU02GG8T8	326	6.48627	1.62e-15
g00268.1	g00268c00003	1509	6.74667	2.83641e-10		zymogen granule membrane protein 16 homolog -like
GKYT6YL02FT55P.1	GKYT6YL02FT55P	405	6.90691	1.41619e-18	K09275	transcription factor cp2-like protein 1
g00268.2	g00268c00005	1420	7.10256	2.21259e-11		zymogen granule membrane protein 16 homolog -like
g01306.4	g01306c00004	541	7.22222	0.0372236
g15569.1	g15569c00001	1881	7.33333	2.40715e-09	K01377	pepsinogen c
MIRA_rep_c23464.1	MIRA_rep_c23464	150	7.44444	0.0205782
g39175.1	g39175c00001	457	7.45017	3.15821e-19
g22613.1	g22613c00001	1002	7.89247	7.34555e-18	K14684	calcium-binding mitochondrial carrier protein
g17253.1	g17253c00001	1492	7.92593	4.58277e-05	K01183	chitinase 1
g40092.1	g40092c00001	431	9.22222	0.0046324
g27497.1	g27497c00001	746	9.46448	6.27248e-21
g29307.1	g29307c00001	664	9.5	0.0388338
MIRA_c32825.1	MIRA_c32825	331	9.5	0.02608
g02858.1	g02858c00001	786	12	0.00322418
g19034.1	g19034c00001	1278	12.3394	7.97803e-27		transmembrane protein 80
GMXEPEU02GXE0X.1	GMXEPEU02GXE0X	394	12.7778	6.81586e-06
g05769.1	g05769c00001	1418	13.9756	1.07582e-39	K10522	diablo mitochondrial precursor
g07186.1	g07186c00001	483	14	0.000363494		UPF0686 protein c11orf1-like
MIRA_rep_c838.1	MIRA_rep_c838	383	14.6667	0.00610517		cell surface protein
MIRA_c15889.1	MIRA_c15889	492	14.6984	5.07474e-20		mitochondrial phosphate carrier member 25
g32334.1	g32334c00001	576	17.6667	0.00111319
g23318.1	g23318c00001	962	18.4667	7.63509e-32		papilin-like protein
MIRA_rep_c2824.1	MIRA_rep_c2824	460	22.2222	0.00013482
MIRA_rep_c2548.1	MIRA_rep_c2548	476	22.4444	1.03899e-05

## Sheet: S1b 126 DETs No Annotation
Accession	Sequence Name	Length	Fold_change	Q-value
g23437.1	g23437c00001	952	-12.8571	0.000159353
MIRA_c32849.1	MIRA_c32849	330	-8.59535	5.51063e-28
g40442.1	g40442c00001	384	-5.475	0.00088864
GMXEPEU02HRMFI.1	GMXEPEU02HRMFI	454	-4.37838	3.77995e-06
GMRRXZN02HO0CU.1	GMRRXZN02HO0CU	447	-4.05	3.45094e-05
g17336.1	g17336c00001	1484	-3.72298	7.46118e-14
GKYT6YL01A13G5.1	GKYT6YL01A13G5	454	-3.24706	0.00011291
g21827.1	g21827c00001	1057	-3.14516	0.00289135
GKYT6YL01AJGD4.1	GKYT6YL01AJGD4	314	-2.75481	0.0073625
MIRA_rep_c4596.1	MIRA_rep_c4596	460	-2.72581	0.00570974
g24175.1	g24175c00001	909	-2.68322	1.31216e-09
MIRA_rep_c5854.1	MIRA_rep_c5854	520	-2.40625	0.0200967
g06871.1	g06871c00001	914	-2.40584	0.000104157
g08672.1	g08672c00001	1432	-2.38542	0.0188638
g17433.1	g17433c00001	1457	-2.38278	3.28404e-05
g04226.1	g04226c00001	983	-2.23529	0.0428998
g40760.1	g40760c00001	305	-2.16771	5.04973e-05
g26910.1	g26910c00001	773	-2.16045	0.00838118
g09884.1	g09884c00001	1090	-1.90141	0.00247449
g09884.2	g09884c00002	1053	-1.89993	0.00248475
g21050.1	g21050c00001	1114	-1.875	0.00188336
g00033.34	g00033c00085	569	-1.7567	0.0231046
g11224.1	g11224c00001	859	1.76817	0.0457855
MIRA_c36315.1	MIRA_c36315	506	1.83533	0.0207119
GKYT6YL02IAWQK.1	GKYT6YL02IAWQK	471	1.84394	0.0110967
g18065.1	g18065c00001	1388	1.87752	0.0238807
g08986.2	g08986c00002	1259	1.89608	0.0140011
g28730.1	g28730c00001	690	1.90413	0.0431007
g00336.2	g00336c00005	1318	1.92045	0.020579
g00501.5	g00501c00012	993	1.93296	0.0167035
g00498.9	g00498c00013	891	1.93776	0.00890702
MIRA_c14841.1	MIRA_c14841	496	1.94402	0.0266791
g00336.3	g00336c00009	1073	1.95023	0.0177212
g00932.3	g00932c00005	1089	1.9559	0.0200967
g26835.1	g26835c00001	775	2.00139	0.0146056
g00932.1	g00932c00001	1285	2.00797	0.0120453
g21554.1	g21554c00001	1082	2.01052	0.0329613
MIRA_c13523.1	MIRA_c13523	468	2.01332	0.0161198
g16673.1	g16673c00001	1595	2.01968	0.0103898
MIRA_rep_c10586.1	MIRA_rep_c10586	404	2.04314	0.0261168
g03444.2	g03444c00003	410	2.05591	0.0367838
g25536.1	g25536c00001	834	2.06446	0.0148495
g26318.1	g26318c00001	799	2.10476	0.0202161
g06811.2	g06811c00002	940	2.20747	0.00777153
g00932.4	g00932c00007	1031	2.22587	0.00351541
g05339.3	g05339c00003	512	2.23114	0.000481355
g14157.1	g14157c00001	430	2.24806	0.0108048
GMRRXZN01B3CI8.1	GMRRXZN01B3CI8	465	2.26263	0.00967973
g03631.3	g03631c00003	882	2.27475	0.0146056
MIRA_rep_c18289.1	MIRA_rep_c18289	411	2.27569	0.00412398
MIRA_c26312.1	MIRA_c26312	425	2.28415	0.00167653
g00932.2	g00932c00003	1227	2.29213	0.00159507
g07737.2	g07737c00002	1687	2.30568	0.00028165
g14261.1	g14261c00001	275	2.31789	0.00331095
g25330.1	g25330c00001	848	2.32256	0.00029354
g09554.2	g09554c00002	987	2.34761	0.00167653
g40947.1	g40947c00001	248	2.38667	0.000403312
GKYT6YL01ESQTR.1	GKYT6YL01ESQTR	355	2.40476	0.00720447
g08986.1	g08986c00001	1377	2.43131	4.54755e-05
g21754.1	g21754c00001	1065	2.4503	3.70833e-05
g06811.1	g06811c00001	1047	2.4558	0.000181007
g04234.2	g04234c00002	1146	2.47778	0.00167653
g04234.1	g04234c00001	1167	2.47879	0.00254002
g10104.1	g10104c00001	1120	2.56118	0.00788125
g05849.1	g05849c00001	1241	2.65292	0.00844937
MIRA_c6525.1	MIRA_c6525	723	2.65926	0.000532138
g22210.1	g22210c00001	1035	2.68	0.0206726
GMXEPEU02HUGU5.1	GMXEPEU02HUGU5	360	2.68217	0.000402957
g04147.2	g04147c00003	590	2.73529	0.042371
g01533.2	g01533c00003	1110	2.7451	0.0309869
g01533.1	g01533c00001	1210	2.75081	0.0275559
g06381.1	g06381c00001	1738	2.7614	7.08001e-05
g27149.1	g27149c00001	761	2.79365	0.00320056
g20481.1	g20481c00001	1155	2.89242	4.98857e-06
g37855.1	g37855c00001	479	2.95455	0.0327143
GKYT6YL02FYTIJ.1	GKYT6YL02FYTIJ	312	3.00427	2.46029e-05
g14744.1	g14744c00001	2337	3.03509	7.87783e-05
MIRA_rep_c18503.1	MIRA_rep_c18503	508	3.07407	1.89094e-06
MIRA_rep_c3799.1	MIRA_rep_c3799	701	3.07463	7.57228e-05
g28991.1	g28991c00001	671	3.08989	3.56014e-05
g10591.2	g10591c00002	902	3.10452	7.32119e-09
GKYT6YL01CGHHG.1	GKYT6YL01CGHHG	480	3.12903	0.000716035
g12870.1	g12870c00001	373	3.15447	0.00410666
g10591.1	g10591c00001	931	3.15872	5.21632e-09
MIRA_rep_c34647.1	MIRA_rep_c34647	482	3.26397	6.17071e-07
MIRA_rep_c15542.1	MIRA_rep_c15542	297	3.29365	9.80035e-05
GMRRXZN02ITUR5.1	GMRRXZN02ITUR5	313	3.37681	0.00494526
g34804.1	g34804c00001	513	3.51151	1.22518e-07
g30323.1	g30323c00001	632	3.54545	0.000159353
MIRA_rep_c21020.1	MIRA_rep_c21020	266	3.57247	5.62374e-09
g31255.1	g31255c00001	604	3.58025	0.000120841
g27261.1	g27261c00001	747	3.58974	1.64243e-06
g23169.1	g23169c00001	968	3.65891	2.21935e-10
g06381.2	g06381c00002	1376	3.67702	6.2814e-09
GMRRXZN01BZMK7.1	GMRRXZN01BZMK7	484	3.73333	0.0172576
g36938.1	g36938c00001	490	3.75758	0.000228127
g33123.1	g33123c00001	555	3.7582	9.76693e-09
MIRA_rep_c16984.1	MIRA_rep_c16984	151	3.77193	0.00115622
g10073.2	g10073c00002	942	3.81858	2.17967e-10
MIRA_c12588.1	MIRA_c12588	634	4.24444	0.000368041
GKYT6YL01EL6CV.1	GKYT6YL01EL6CV	476	4.35461	8.81003e-06
MIRA_c2096.1	MIRA_c2096	476	4.38889	4.79056e-08
MIRA_rep_c36696.1	MIRA_rep_c36696	291	4.66667	0.0406441
GMRRXZN01DF8X4.1	GMRRXZN01DF8X4	352	4.77519	6.81586e-06
g01306.2	g01306c00002	903	5.09091	0.0391781
GKYT6YL02F8NZL.1	GKYT6YL02F8NZL	391	5.12963	4.58277e-05
GKYT6YL02IDAED.1	GKYT6YL02IDAED	502	5.15789	0.00530641
GMRRXZN02GC8QA.1	GMRRXZN02GC8QA	367	5.52174	5.32537e-11
g40717.1	g40717c00001	311	5.55556	0.00412398
MIRA_rep_c35919.1	MIRA_rep_c35919	190	5.55556	0.0111866
GMRRXZN02H45YL.1	GMRRXZN02H45YL	423	5.96143	4.13533e-12
MIRA_c21789.1	MIRA_c21789	306	6.11268	3.05189e-12
MIRA_c17157.1	MIRA_c17157	511	6.26667	0.00846555
GMXEPEU02GG8T8.1	GMXEPEU02GG8T8	326	6.48627	1.62e-15
g01306.4	g01306c00004	541	7.22222	0.0372236
MIRA_rep_c23464.1	MIRA_rep_c23464	150	7.44444	0.0205782
g39175.1	g39175c00001	457	7.45017	3.15821e-19
g40092.1	g40092c00001	431	9.22222	0.0046324
g27497.1	g27497c00001	746	9.46448	6.27248e-21
g29307.1	g29307c00001	664	9.5	0.0388338
MIRA_c32825.1	MIRA_c32825	331	9.5	0.02608
g02858.1	g02858c00001	786	12	0.00322418
GMXEPEU02GXE0X.1	GMXEPEU02GXE0X	394	12.7778	6.81586e-06
g32334.1	g32334c00001	576	17.6667	0.00111319
MIRA_rep_c2824.1	MIRA_rep_c2824	460	22.2222	0.00013482
MIRA_rep_c2548.1	MIRA_rep_c2548	476	22.4444	1.03899e-05

## Sheet: S1c GO Annotation
Accession	No. of GOs	GO Terms
g23437.1
g17813.1	4	P:immune response; P:antigen processing and presentation of peptide or polysaccharide antigen via MHC class II; C:integral to membrane; C:MHC class II protein complex
MIRA_c32849.1
MIRA_rep_c1368.1	1	P:response to stress
g40442.1
g03437.1	10	P:mitotic cell cycle; P:response to heat; F:DNA binding; F:ATP binding; P:response to xenobiotic stimulus; P:DNA replication initiation; P:camera-type eye morphogenesis; P:negative regulation of apoptosis; P:response to cadmium ion; C:nucleus
g07619.1	21	P:retrograde axon cargo transport; P:microtubule cytoskeleton organization; F:protein C-terminus binding; C:growth cone; P:anterograde axon cargo transport; P:locomotion; F:phospholipase binding; P:positive regulation of axonogenesis; P:negative regulatio
GMXEPEU02HRMFI.1
GMRRXZN02HO0CU.1
g18799.1	25	P:response to lipopolysaccharide; P:sleep; P:transcription from RNA polymerase II promoter; P:positive regulation of biological process; P:response to corticosterone stimulus; P:response to mechanical stimulus; P:response to gravity; C:synaptosome; P:agin
g14497.1	3	C:cytoplasm; P:signal transduction; F:protein binding
g17336.1
g00004.40	20	P:response to virus; C:phosphopyruvate hydratase complex; P:gluconeogenesis; C:synaptosome; P:negative regulation of transcription, DNA-dependent; F:protein heterodimerization activity; C:cell surface; F:phosphopyruvate hydratase activity; P:glycolysis; P
g14619.1	5	P:drug export; C:plasma membrane; F:drug:hydrogen antiporter activity; P:transmembrane transport; P:cation transport
GMRRXZN02HWWQU.1	30	P:vascular endothelial growth factor receptor signaling pathway; P:positive regulation of gene expression; P:intracellular protein kinase cascade; F:protein binding; P:regulation of cell communication; P:myeloid leukocyte differentiation; P:male gonad dev
GKYT6YL01A13G5.1
g21827.1
g25669.1	0	-
g00783.1	14	P:'de novo' posttranslational protein folding; C:cytosol; P:G2/M transition of mitotic cell cycle; C:midbody; P:protein polymerization; P:microtubule cytoskeleton organization; C:cytoplasmic microtubule; P:GTP catabolic process; P:microtubule-based moveme
g23019.1	1	P:adaptive immune response
GKYT6YL01AJGD4.1
MIRA_rep_c4596.1
g24175.1
g24283.1	6	P:G-protein signaling, coupled to cAMP nucleotide second messenger; F:neuropeptide hormone activity; P:activation of phospholipase C activity by G-protein coupled receptor protein signaling pathway coupled to IP3 second messenger; P:positive regulation of
g18360.1	9	C:soluble fraction; F:protein phosphatase regulator activity; P:regulation of glycogen biosynthetic process; P:regulation of glycogen catabolic process; F:enzyme binding; C:microsome; C:protein phosphatase type 1 complex; C:glycogen granule; F:phosphoprot
MIRA_rep_c5854.1
g06871.1	0	-
g08672.1
g17433.1
g01667.1	1	P:negative regulation of cellular process
g20378.1	8	P:cellular process; P:inflammatory response; F:hydrolase activity, hydrolyzing O-glycosyl compounds; P:multicellular organismal process; F:protein binding; C:extracellular region; P:polysaccharide catabolic process; P:chitin metabolic process
g04310.2	0	-
GKYT6YL01BJ6WJ.1	2	F:lipid transporter activity; P:lipid transport
g04310.1	4	F:RNA binding; P:RNA-dependent DNA replication; F:endonuclease activity; F:RNA-directed DNA polymerase activity
MIRA_c24695.1	4	F:extracellular matrix structural constituent; C:extracellular region; F:protein binding; P:skeletal system development
g04226.1
g17479.1	1	C:membrane
g07768.2	30	P:skeletal system development; P:mammary placode formation; P:embryonic digit morphogenesis; P:mesoderm morphogenesis; P:cardiac muscle cell differentiation; P:regulation of transcription from RNA polymerase II promoter; P:blood vessel development; P:lute
g40760.1	11	F:hydrolase activity, hydrolyzing O-glycosyl compounds; F:hydrolase activity; P:metabolic process; P:carbohydrate metabolic process; F:cation binding; F:hydrolase activity, acting on glycosyl bonds; F:catalytic activity; F:chitinase activity; F:ATP bindin
g26910.1
g17995.1	1	F:GTP binding
g18892.1	3	P:lipid transport; F:lipid transporter activity; F:nutrient reservoir activity
g13529.1	31	P:negative regulation of leukocyte proliferation; P:xenobiotic metabolic process; P:negative regulation of nitric-oxide synthase 2 biosynthetic process; P:negative regulation of interleukin-1 beta production; P:nitric oxide transport; P:positive regulatio
g01228.1	2	F:zinc ion binding; F:protein binding
g24668.1	2	F:lipid transporter activity; P:lipid transport
g08160.1	3	C:integral to membrane; C:endoplasmic reticulum; C:plasma membrane
g10586.1	18	P:centriole replication; C:centriole; F:ATP-dependent helicase activity; P:spermatogenesis; F:calcium ion binding; P:regulation of cytokinesis; C:cytosol; F:nucleic acid binding; P:nucleotide-excision repair; F:G-protein beta/gamma-subunit binding; ; P:mi
g04494.1	16	P:regulation of growth; C:cytosol; P:protein amino acid phosphorylation; P:xylulose biosynthetic process; P:pentose-phosphate shunt; F:transketolase activity; F:metal ion binding; P:transmembrane receptor protein tyrosine kinase signaling pathway; F:ATP b
g08913.1	9	P:DNA repair; P:apoptosis; P:cell cycle process; P:cellular response to ionizing radiation; P:DNA damage response, signal transduction; F:protein binding; P:cellular response to mechanical stimulus; P:regulation of cyclin-dependent protein kinase activity
g16855.1	2	C:extracellular region; F:hormone activity
g00599.2	3	C:cell surface; F:protein binding; P:positive regulation of axon extension
g02041.3	2	F:catalytic activity; P:metabolic process
g06453.2	0	-
g06453.1	3	F:extracellular matrix structural constituent; F:protein binding; P:skeletal system development
g03542.1	3	C:cytoplasm; P:signal transduction; F:protein binding
g02041.1	2	F:catalytic activity; P:metabolic process
g02041.4	2	F:catalytic activity; P:metabolic process
g09884.1
g09884.2
g02041.2	2	F:catalytic activity; P:metabolic process
g21050.1
g01228.2	8	C:mitochondrion; F:dUTP diphosphatase activity; P:DNA replication; P:pyrimidine base metabolic process; P:dUTP metabolic process; F:protein binding; C:nucleoplasm; P:pyrimidine nucleoside biosynthetic process
g01384.3	3	C:nucleus; F:transcription regulator activity; F:DNA binding
g00150.7	13	C:cytosol; C:soluble fraction; P:isopentenyl diphosphate biosynthetic process, mevalonate pathway; F:diphosphomevalonate decarboxylase activity; F:ATP binding; P:phosphorylation; F:kinase activity; P:response to drug; P:positive regulation of cell prolife
g29440.1	14	P:acetyl-CoA biosynthetic process; C:cytosol; P:fatty acid biosynthetic process; C:soluble fraction; C:mitochondrion; F:metal ion binding; F:ATP citrate synthase activity; F:citrate (pro-3S)-lyase activity; P:cellular carbohydrate metabolic process; F:suc
g00033.34
g00033.2	0	-
g19989.1	6	C:tight junction; P:tube formation; P:digestive tract morphogenesis; P:tight junction assembly; C:integral to membrane; F:structural molecule activity
g00033.6	0	-
g03520.1	23	F:catechol O-methyltransferase activity; P:response to lipopolysaccharide; P:dopamine catabolic process; P:negative regulation of smooth muscle cell proliferation; P:estrogen metabolic process; C:membrane fraction; P:learning; P:neurotransmitter catabolic
g00033.15	0	-
g00033.3	0	-
g00033.1	0	-
g00093.1	5	C:cytoplasm; P:catecholamine metabolic process; P:xenobiotic metabolic process; F:estrone sulfotransferase activity; P:estrogen metabolic process
g00085.6	5	F:metal ion binding; C:extracellular space; P:digestion; P:proteolysis; F:serine-type endopeptidase activity
g01251.1	5	F:metal ion binding; C:extracellular space; P:digestion; P:proteolysis; F:serine-type endopeptidase activity
g19322.1	5	F:binding; F:sugar binding; F:lipid binding; P:transport; F:transporter activity
g11224.1
g04616.1	9	P:nucleobase, nucleoside and nucleotide metabolic process; P:pyrimidine nucleoside transport; P:purine nucleoside transport; F:nucleoside binding; F:pyrimidine- and adenine-specific:sodium symporter activity; F:purine-specific nucleoside:sodium symporter
g04616.2	9	P:nucleobase, nucleoside and nucleotide metabolic process; P:pyrimidine nucleoside transport; P:purine nucleoside transport; F:nucleoside binding; F:pyrimidine- and adenine-specific:sodium symporter activity; F:purine-specific nucleoside:sodium symporter
MIRA_c36315.1
GKYT6YL02IAWQK.1
g05675.1	3	F:lipid transporter activity; F:nutrient reservoir activity; P:lipid transport
g14357.1	27	P:angiogenesis; P:cell maturation; F:signal transducer activity; P:regulation of heart rate; P:lung development; P:rhythmic process; P:surfactant homeostasis; P:norepinephrine metabolic process; P:embryonic placenta development; F:specific RNA polymerase
g18065.1
g23064.1	11	C:sarcoplasmic reticulum; P:regulation of biological process; F:calcium ion binding; F:S100 beta binding; P:endothelial cell migration; F:S100 alpha binding; F:magnesium ion binding; F:calcium-dependent protein binding; F:ATPase binding; F:protein homodim
g15128.1	61	P:transforming growth factor beta receptor signaling pathway; F:RNA polymerase II transcription factor activity, enhancer binding; C:nuclear chromatin; F:protein homodimerization activity; P:MyD88-independent toll-like receptor signaling pathway; P:positi
g08986.2
g28730.1
g21443.1	2	P:DNA metabolic process; F:binding
g00336.2
g03444.1	9	C:cytoplasm; P:circadian rhythm; F:transcription regulator activity; F:transcription factor activity; F:sequence-specific DNA binding; F:protein dimerization activity; P:heart development; C:nucleus; P:regulation of transcription, DNA-dependent
g04436.2	6	F:FK506 binding; P:peptidyl-proline modification; F:heat shock protein binding; C:membrane; F:peptidyl-prolyl cis-trans isomerase activity; C:intracellular part
g05675.2	3	F:lipid transporter activity; F:nutrient reservoir activity; P:lipid transport
g00501.5
g26394.1	9	P:type I interferon-mediated signaling pathway; P:positive regulation of apoptosis; P:negative regulation of cell growth; F:inositol trisphosphate 3-kinase activity; C:intermediate filament cytoskeleton; F:ATP binding; F:inositol hexakisphosphate 5-kinase
g00498.9	0	-
MIRA_c14841.1
g00336.3
g00932.3
g17288.1	5	P:lipid transport; F:lipid transporter activity; F:nutrient reservoir activity; P:response to estrogen stimulus; P:response to xenobiotic stimulus
g10186.1	4	F:molecular_function; P:biological_process; C:cellular_component; C:extracellular region
g22481.1	6	P:lipid metabolic process; ; F:phosphoric diester hydrolase activity; F:phospholipase C activity; F:sugar binding; F:calcium ion binding
g02412.1	6	P:cellular response to light stimulus; P:positive regulation of transcription from RNA polymerase II promoter; F:DNA binding; F:transcription activator activity; C:nucleus; F:RNA polymerase II transcription factor activity
g26835.1
g03860.1	70	P:negative regulation of smooth muscle cell proliferation; P:glucose metabolic process; C:synaptosome; P:negative regulation of osteoclast differentiation; F:phosphoinositide 3-kinase binding; P:response to dexamethasone stimulus; P:response to nutrient;
g00932.1
g21554.1
MIRA_c13523.1
g19359.1	1	C:mitochondrial inner membrane
g16673.1
g01903.1	6	P:amino acid transmembrane transport; C:plasma membrane; F:amino acid transmembrane transporter activity; C:integral to membrane; F:symporter activity; P:sodium ion transport
GKYT6YL02GTFET.1	1	C:membrane
MIRA_rep_c10586.1
g03444.2
g19571.1	12	P:DNA repair; C:mitochondrion; P:regulation of transcription, DNA-dependent; P:protein-chromophore linkage; P:response to temperature stimulus; P:circadian rhythm; F:DNA photolyase activity; F:protein binding; F:nucleotide binding; P:signal transduction;
g25536.1
g04436.3	2	F:peptidyl-prolyl cis-trans isomerase activity; P:protein folding
g05565.1	9	P:activation of MAPKKK activity; P:DNA repair; P:apoptosis; P:regulation of cell cycle; P:negative regulation of protein kinase activity; P:activation of MAPKK activity; P:cell differentiation; F:protein binding; P:multicellular organismal development
g00498.7	2	F:molecular_function; C:cellular_component
g00498.8	2	F:molecular_function; C:cellular_component
g08543.1	4	P:dephosphorylation; F:phosphoprotein phosphatase activity; F:metal ion binding; C:mitochondrion
g03119.1	14	P:system development; C:chromatin; F:transcription corepressor activity; P:regulation of transcription from RNA polymerase II promoter; P:heart contraction; F:protein dimerization activity; C:nucleolus; F:RNA polymerase II transcription factor activity; P
g03631.1	2	F:binding; P:regulation of cellular process
g26318.1
g39234.1	2	C:keratin filament; C:intermediate filament
g20202.1	1	C:membrane
g06987.1	10	P:activation of MAPKKK activity; P:DNA repair; P:T-helper 1 cell differentiation; P:apoptosis; P:regulation of cell cycle; P:interferon-gamma biosynthetic process; P:negative regulation of protein kinase activity; P:activation of MAPKK activity; F:protein
g16944.1	9	P:lung development; P:negative regulation of epidermal growth factor receptor signaling pathway; P:epidermis development; C:cytoplasm; P:negative regulation of protein amino acid phosphorylation; F:receptor activity; C:plasma membrane; F:kinase binding; P
g19413.1	8	F:retinoic acid receptor activity; P:steroid hormone mediated signaling pathway; F:zinc ion binding; P:regulation of transcription from RNA polymerase II promoter by nuclear hormone receptor; F:sequence-specific DNA binding; F:transcription factor activit
g21952.1	15	C:cytosol; P:cytosine metabolic process; F:zinc ion binding; P:negative regulation of cell growth; P:negative regulation of nucleotide metabolic process; F:cytidine deaminase activity; P:cellular response to external biotic stimulus; P:response to cyclohe
g30363.1	4	P:G-protein coupled receptor protein signaling pathway; C:integral to membrane; C:plasma membrane; F:G-protein coupled receptor activity
g31066.1	4	C:cytoplasm; P:protein amino acid phosphorylation; F:ATP binding; F:protein serine/threonine kinase activity
g05834.1	3	F:molecular_function; P:biological_process; C:cellular_component
g04015.1	9	P:response to chemical stimulus; F:phospholipase D activity; C:intracellular membrane-bounded organelle; P:heme oxidation; F:metal ion binding; F:NAPE-specific phospholipase D activity; P:regulation of cellular process; P:response to stress; F:heme oxygen
g06811.2
g00932.4
g05339.3
g14157.1
g11693.1	71	F:transcription factor activity; C:cell surface; P:regulation of transcription from RNA polymerase II promoter by nuclear hormone receptor; P:hippocampus development; P:estrogen receptor signaling pathway; P:regulation of anti-apoptosis; ; C:synaptosome;
g06068.1	1	P:signal transduction
g17234.1	7	P:sphingomyelin metabolic process; P:negative regulation of DNA replication; F:sphingomyelin phosphodiesterase activity; P:negative regulation of cell proliferation; C:microvillus; C:membrane; C:Golgi apparatus
GMRRXZN01B3CI8.1
g03631.3
MIRA_rep_c18289.1
MIRA_c26312.1
g00932.2
g18428.1	6	F:GTP binding; C:intracellular; C:membrane; P:small GTPase mediated signal transduction; P:GTP catabolic process; F:GTPase activity
g07737.2
g02334.1	13	P:two-component signal transduction system (phosphorelay); C:nucleolus; P:peptidyl-histidine phosphorylation; F:protein complex binding; C:pyruvate dehydrogenase complex; F:ATP binding; F:pyruvate dehydrogenase (acetyl-transferring) kinase activity; F:pro
g01069.3	0	-
g14261.1
g25330.1
g24291.1	1	C:cell part
g09554.2
g11693.2	9	F:retinoic acid receptor activity; P:steroid hormone mediated signaling pathway; F:zinc ion binding; P:regulation of transcription from RNA polymerase II promoter by nuclear hormone receptor; F:thyroid hormone receptor activity; F:sequence-specific DNA bi
g09554.1	9	F:binding; P:regulation of transcription, DNA-dependent; P:immune response; P:hemopoietic or lymphoid organ development; F:transcription factor activity; P:signal transduction; C:cytoplasm; C:nucleus; P:response to organic substance
g25444.1	8	P:type I interferon-mediated signaling pathway; P:positive regulation of apoptosis; P:negative regulation of cell growth; F:inositol trisphosphate 3-kinase activity; C:intermediate filament cytoskeleton; P:phosphoinositide phosphorylation; F:nucleotide bi
g14873.1	8	P:response to virus; C:cytosol; P:putrescine biosynthetic process; P:eye photoreceptor cell development; P:regulation of cellular amino acid metabolic process; F:protein binding; P:positive regulation of cell proliferation; F:ornithine decarboxylase activ
g02241.1	8	P:steroid hormone mediated signaling pathway; F:zinc ion binding; P:regulation of transcription, DNA-dependent; F:thyroid hormone receptor activity; F:sequence-specific DNA binding; F:transcription factor activity; F:steroid hormone receptor activity; C:n
g14866.1	9	P:biological_process; C:cellular_component; P:regulation of cell proliferation; F:receptor activity; F:binding; P:negative regulation of cell proliferation; C:membrane; C:integral to plasma membrane; P:induction of apoptosis
g40947.1
GKYT6YL01ESQTR.1
g01617.2	5	P:positive regulation of transcription from RNA polymerase II promoter; F:metal ion binding; F:DNA binding; F:protein binding; F:RNA polymerase II transcription factor activity
g08986.1
g02728.1	0	-
g21754.1
g06811.1
g19241.1	3	P:exocrine pancreas development; P:cell fate specification; P:cell proliferation
g20793.1	13	F:D-serine transmembrane transporter activity; C:dendrite; P:D-serine transport; P:L-serine transport; P:ion transport; P:amino acid transmembrane transport; P:leukocyte migration; P:cellular nitrogen compound metabolic process; F:protein binding; P:D-ala
GMXEPEU02I7U17.1	5	P:regulation of transcription, DNA-dependent; F:signal transducer activity; P:response to hydrogen peroxide; P:signal transduction; C:cellular_component
g04234.2
g04234.1
g17124.1	5	F:transcription factor activity; F:sequence-specific DNA binding; F:protein dimerization activity; C:nucleus; P:regulation of transcription, DNA-dependent
g11393.1	32	F:specific transcriptional repressor activity; P:endoderm development; P:negative regulation of neuron differentiation; P:cell differentiation in hindbrain; P:anterior/posterior pattern formation; P:positive regulation of gene-specific transcription from
MIRA_c8794.1	9	F:signal transducer activity; P:response to light stimulus; P:response to temperature stimulus; P:entrainment of circadian clock; P:negative regulation of gene-specific transcription from RNA polymerase II promoter; F:protein binding; P:signal transductio
g18533.1	9	P:regulation of insulin secretion; C:integral to membrane; P:potassium ion transport; F:potassium channel regulator activity; F:delayed rectifier potassium channel activity; P:energy reserve metabolic process; P:ion transmembrane transport; C:Golgi appara
g07629.1	22	P:negative regulation of kinase activity; P:negative regulation of gene-specific transcription; F:cyclin-dependent protein kinase inhibitor activity; P:S phase of mitotic cell cycle; P:DNA damage response, signal transduction by p53 class mediator resulti
g00760.2	1	C:integral to plasma membrane
g10104.1
g00656.4	2	C:cellular_component; P:apoptosis
g07970.1	1	F:cholinesterase activity
g09878.1	4	P:immune response; P:antigen processing and presentation of peptide or polysaccharide antigen via MHC class II; C:integral to membrane; C:MHC class II protein complex
g15571.1	12	F:oxidoreductase activity, acting on paired donors, with incorporation or reduction of molecular oxygen, NADH or NADPH as one donor, and incorporation of one atom of oxygen; P:oxidation reduction; C:mitochondrial inner membrane; F:25-hydroxycholecalcifero
g04015.2	8	C:microsome; F:metal ion binding; P:heme oxidation; F:heme oxygenase (decyclizing) activity; F:NAPE-specific phospholipase D activity; F:phospholipase D activity; P:response to hypoxia; C:endoplasmic reticulum
g20777.1	7	C:plasma membrane; F:thyroxine 5'-deiodinase activity; F:thyroxine 5-deiodinase activity; P:hormone biosynthetic process; C:integral to membrane; C:endosome membrane; P:oxidation reduction
g02326.1	6	P:mitotic cell cycle; F:polo kinase kinase activity; F:protein binding; P:positive regulation of I-kappaB kinase/NF-kappaB cascade; P:protein amino acid phosphorylation; F:ATP binding
g05592.1	2	P:signal transduction; F:signal transducer activity
g05849.1
MIRA_c6525.1
g23082.1	1
g22210.1
GMXEPEU02HUGU5.1
g00760.3	1	C:integral to plasma membrane
g10264.1	3	P:proteolysis; F:metallocarboxypeptidase activity; F:zinc ion binding
g04147.2
g01533.2
g01533.1
g06381.1
MIRA_rep_c26689.1	1	F:protein kinase activity
g27149.1
MIRA_rep_c4931.1	43	F:RNA polymerase II transcription factor activity, enhancer binding; P:negative regulation of neuron differentiation; P:positive regulation of gene-specific transcription from RNA polymerase II promoter; P:lung epithelial cell differentiation; P:secretory
g20554.1	11	P:thyroid hormone catabolic process; P:oxidation reduction; C:integral to membrane; F:thyroxine 5'-deiodinase activity; P:hormone biosynthetic process; P:response to cold; F:ubiquitin protein ligase binding; F:selenium binding; P:response to lipopolysacch
g00596.6	3	F:phosphotransferase activity, for other substituted phosphate groups; P:phospholipid biosynthetic process; C:membrane
g07362.1	2	C:secretory granule membrane; P:exocytosis
g20481.1
g37855.1
GKYT6YL02FYTIJ.1
MIRA_rep_c11228.1	5	P:organ morphogenesis; P:Wnt receptor signaling pathway; F:protein binding; C:nucleus; P:regulation of transcription, DNA-dependent
g14744.1
MIRA_rep_c18503.1
MIRA_rep_c3799.1
g28991.1
g18085.1	7	P:Wnt receptor signaling pathway; P:regulation of transcription, DNA-dependent; P:organ morphogenesis; P:spermatogenesis; P:myeloid cell differentiation; F:protein binding; C:nucleus
g10591.2
g16540.1	6	C:cytoplasm; P:phosphorylation; F:ATP binding; C:nucleus; F:inositol trisphosphate 3-kinase activity; F:calmodulin binding
g13665.1	3	C:intermediate filament; P:cell migration involved in gastrulation; F:structural molecule activity
GKYT6YL01CGHHG.1
g12870.1
g10591.1
GMXEPEU02ISZCU.1	4	F:phosphoprotein phosphatase activity; F:metal ion binding; C:mitochondrion; P:protein amino acid dephosphorylation
g13369.1	5	F:transcription factor activity; F:sequence-specific DNA binding; F:protein dimerization activity; C:nucleus; P:regulation of transcription, DNA-dependent
MIRA_rep_c34647.1
GMXEPEU02HH4AD.1	2	C:cytoplasm; C:membrane
MIRA_rep_c15542.1
g24319.1	1	F:NAD+ ADP-ribosyltransferase activity
GMRRXZN02ITUR5.1
MIRA_c32512.1	20	P:positive regulation of insulin secretion; P:positive regulation of mesenchymal cell proliferation; P:positive regulation of cellular metabolic process; F:phosphoinositide 3-kinase binding; P:negative regulation of kinase activity; P:response to glucose
g27952.1	11	F:metal ion binding; C:integral to membrane; C:membrane; F:zinc ion binding; F:molecular_function; P:biological_process; C:cellular_component; C:lysosome; F:ligase activity; P:protein K48-linked ubiquitination; F:ubiquitin-protein ligase activity
g34804.1
g11507.1	4	P:dephosphorylation; F:phosphoprotein phosphatase activity; F:metal ion binding; C:mitochondrion
g30323.1
g01069.1	4	C:cytoskeleton; F:purine-nucleoside phosphorylase activity; C:cytoplasm; P:nucleoside metabolic process
g35235.1	27	P:positive regulation of insulin secretion; F:signal transducer activity; P:positive regulation of mesenchymal cell proliferation; F:phosphoinositide 3-kinase binding; P:negative regulation of kinase activity; P:response to glucose stimulus; P:brain devel
MIRA_rep_c21020.1	1	F:catalytic activity
g31255.1
g15342.1	6	F:transcription regulator activity; F:binding; P:embryo implantation; P:regulation of transcription, DNA-dependent; P:progesterone receptor signaling pathway; C:nucleus
g27261.1
MIRA_rep_c18331.1	5	P:DNA metabolic process; F:tubulin-tyrosine ligase activity; P:protein modification process; F:nucleic acid binding; F:ATP binding
g23169.1
g06381.2
g05757.1	4	P:chemotaxis; P:G-protein coupled receptor protein signaling pathway; C:integral to membrane; F:C-C chemokine receptor activity
GMRRXZN01BZMK7.1
g36938.1
g33123.1
MIRA_rep_c16984.1
g08125.2	7	F:glucose-6-phosphatase activity; P:lipid metabolic process; P:chemical homeostasis; C:membrane part; P:glucose metabolic process; P:glycogen metabolic process; C:endoplasmic reticulum
g10073.2
g16090.1	5	C:cytoplasm; P:T cell receptor signaling pathway; C:nucleus; P:positive T cell selection; P:negative T cell selection
g07323.1	3	F:serine-type endopeptidase inhibitor activity; F:extracellular matrix structural constituent; C:proteinaceous extracellular matrix
MIRA_c15590.1	12	F:cholestanetriol 26-monooxygenase activity; P:response to cesium ion; P:oxidation reduction; P:response to ionizing radiation; P:hormone biosynthetic process; P:xenobiotic metabolic process; F:electron carrier activity; P:vitamin D metabolic process; C:m
g05722.1	5	F:kinase activity; P:immune response; C:extracellular space; F:chemokine activity; P:phosphorylation
MIRA_rep_c3021.1	1	C:membrane
g16648.1	6	P:cellular process; C:lysosome; C:extracellular space; P:proteolysis; F:aspartic-type endopeptidase activity; C:extracellular matrix
g01659.2	8	P:activation of MAPKKK activity; P:regulation of cell cycle; P:negative regulation of protein kinase activity; P:activation of MAPKK activity; P:somitogenesis; P:response to cadmium ion; P:response to methylmercury; P:response to stress
g08125.1	17	F:glucose-6-phosphatase activity; P:glycogen catabolic process; C:integral to membrane; P:glucose-6-phosphate transport; P:regulation of gene expression; P:triglyceride metabolic process; P:glucose homeostasis; P:multicellular organism growth; F:phosphotr
g22274.1	6	F:hydrolase activity, acting on carbon-nitrogen (but not peptide) bonds, in linear amides; P:purine base metabolic process; F:hydroxyisourate hydrolase activity; C:peroxisome; P:transport; C:mitochondrion
MIRA_c12588.1
g13633.1	1	F:serine-type peptidase activity
g01088.2	9	C:cytosol; F:binding; P:regulation of G-protein coupled receptor protein signaling pathway; P:negative regulation of signal transduction; P:inactivation of MAPK activity; F:signal transducer activity; F:GTPase activator activity; C:nucleus; C:plasma membr
GKYT6YL01EL6CV.1
MIRA_c2096.1
g14707.1	18	P:oxaloacetate metabolic process; C:cytosol; P:response to glucose stimulus; C:soluble fraction; C:nucleolus; F:manganese ion binding; P:glucose homeostasis; P:response to activity; F:GDP binding; P:glycerol biosynthetic process from pyruvate; F:carboxyli
g11540.1	0	-
g03459.1	7	P:chemotaxis; C:integral to plasma membrane; P:elevation of cytosolic calcium ion concentration; F:chemokine receptor activity; P:G-protein coupled receptor protein signaling pathway; P:immune response; P:cellular defense response
g08453.2	4	C:plasma membrane; P:actin cytoskeleton organization; C:cell projection; C:intracellular part
g00766.3	9	P:negative regulation of skeletal muscle tissue development; P:anti-apoptosis; P:negative regulation of gene-specific transcription from RNA polymerase II promoter; P:body fluid secretion; P:response to osmotic stress; F:transcription factor activity; F:M
g01022.5	37	P:G-protein coupled receptor protein signaling pathway; F:ubiquitin binding; P:regulation of cell migration; P:epithelial cell development; C:growth cone; C:cell leading edge; F:ubiquitin protein ligase binding; P:myofibril assembly; P:retinal ganglion ce
MIRA_rep_c36696.1
g01133.1	15	F:phosphatidate phosphatase activity; P:ruffle organization; P:cellular response to insulin stimulus; P:regulation of fat cell differentiation; P:organ regeneration; F:peroxisome proliferator activated receptor binding; P:fatty acid catabolic process; C:e
GMRRXZN01DF8X4.1
g08453.1	5	C:cytoplasm; C:cytoskeleton; ; C:lamellipodium membrane; P:actin cytoskeleton organization
g00766.4	9	P:negative regulation of skeletal muscle tissue development; P:anti-apoptosis; P:negative regulation of gene-specific transcription from RNA polymerase II promoter; P:body fluid secretion; P:response to osmotic stress; F:transcription factor activity; F:M
g01306.2	0	-
GKYT6YL02F8NZL.1
GKYT6YL02IDAED.1
g00766.2	9	P:negative regulation of skeletal muscle tissue development; P:anti-apoptosis; P:negative regulation of gene-specific transcription from RNA polymerase II promoter; P:body fluid secretion; P:response to osmotic stress; F:transcription factor activity; F:M
g00766.1	9	P:negative regulation of skeletal muscle tissue development; P:anti-apoptosis; P:negative regulation of gene-specific transcription from RNA polymerase II promoter; P:body fluid secretion; P:response to osmotic stress; F:transcription factor activity; F:M
g05419.1	6	P:regulation of viral reproduction; C:nucleoplasm; P:provirus integration; C:cytosol; P:response to virus; P:initiation of viral infection
GMRRXZN02GC8QA.1
g39048.1	16	P:determination of adult lifespan; C:mitochondrion; C:nucleolus; C:transcription factor complex; P:cell morphogenesis; P:female pregnancy; P:epithelial cell maturation; P:negative regulation of transcription from RNA polymerase II promoter; F:transcriptio
g40717.1
MIRA_rep_c35919.1
g10133.1	6	P:negative regulation of cell proliferation; F:insulin-like growth factor II binding; P:regulation of cell growth; P:response to hypoxia; F:insulin-like growth factor I binding; C:extracellular region
g17943.1	6	P:negative regulation of cell proliferation; F:insulin-like growth factor II binding; P:regulation of cell growth; P:response to hypoxia; F:insulin-like growth factor I binding; C:extracellular region
GMRRXZN02H45YL.1
g10133.2	10	P:response to hypoxia; P:insulin receptor signaling pathway; F:insulin-like growth factor I binding; C:extracellular space; P:phosphoinositide-mediated signaling; P:negative regulation of cell proliferation; P:positive regulation of cell growth; P:glucose
MIRA_c21789.1
MIRA_c17157.1
g16976.1	5	F:signal transducer activity; P:G-protein coupled receptor protein signaling pathway; P:positive regulation of GTPase activity; F:GTPase activator activity; C:plasma membrane
g06628.1	1	C:mitochondrial inner membrane
GMXEPEU02GG8T8.1
g00268.1	0	-
GKYT6YL02FT55P.1	14	P:cellular developmental process; P:regulation of transcription from RNA polymerase II promoter; P:anatomical structure development; C:mitochondrion; C:nucleolus; P:female pregnancy; F:transcription corepressor activity; F:protein binding; F:transcription
g00268.2	0	-
g01306.4	9	F:structural constituent of cuticle; F:metal ion binding; F:zinc ion binding; F:ATP binding; F:nucleotide binding; F:microtubule motor activity; P:microtubule-based movement; F:motor activity; C:microtubule
g15569.1	2	P:proteolysis; F:aspartic-type endopeptidase activity
MIRA_rep_c23464.1
g39175.1
g22613.1	6	C:mitochondrial inner membrane; F:transmembrane transporter activity; C:peroxisome; P:transmembrane transport; F:calcium ion binding; C:integral to membrane
g17253.1	5	C:extracellular region; F:chitinase activity; F:chitin binding; F:cation binding; P:chitin catabolic process
g40092.1
g27497.1
g29307.1
MIRA_c32825.1
g02858.1
g19034.1	2	C:integral to membrane; C:membrane
GMXEPEU02GXE0X.1
g05769.1	6	C:cytosol; C:internal side of plasma membrane; P:induction of apoptosis by oxidative stress; C:mitochondrion; ; P:activation of caspase activity
g07186.1	3	C:nucleus; F:molecular_function; C:cellular_component
MIRA_rep_c838.1	0	-
MIRA_c15889.1	4	C:mitochondrial inner membrane; P:transmembrane transport; F:calcium ion binding; C:integral to membrane
g32334.1
g23318.1	10	F:metalloendopeptidase activity; F:zinc ion binding; C:proteinaceous extracellular matrix; F:metallopeptidase activity; C:extracellular matrix; F:peptidase inhibitor activity; C:extracellular region; F:peptidase activity; F:serine-type endopeptidase inhib
MIRA_rep_c2824.1
MIRA_rep_c2548.1
