# Supplementary material for: RNA-seq Analysis of Early Hepatic Response to Handling and Confinement Stress in Rainbow Trout
Source: PLoS One. 2014 Feb 18;9(2):e88492. doi: 10.1371/journal.pone.0088492 (PMC3928254; doi:10.1371/journal.pone.0088492)
Supplement: Table S2 — Primers used for qPCR to validate transcript expression fold changes measured by RNA-seq. (XLSX) [file pone.0088492.s003.xlsx]

## Sheet: Table S2 qPCR Information
Primer name	Sequence	Sequence description	Left primer (5'-3')	Right primer (5'-3')	Product size	qPCR Fold Change	RNA-seq Fold Change
RT1	g00150.7	diphosphomevalonate decarboxylase	TCTGTGGTTTCTAGGCAGGG	TGACCACCAGTACAAGGACC	163	-1.71	-1.8
RT3	g01659.2	gadd45b	CGACTCTCCTCGCAGTAGTT	CAACATACTGCGTGTCTCCG	180	5.23*	4.13
RT5	g02326.1	polo-like kinase 2	CTGCCCAGGAGCATGGTATA	GAGCTGAAGGTGGGAGACTT	179	2.63*	2.64
RT7	g03119.1	Jun B proto-oncogene	GTGAGGTTAGTGTGAGGGCT	GACACCTGGGCAGTACTTCT	243	2.95*	2.09
RT8	g03860.1	phosphatidylinositol 3-kinase	GATGAGGTCGGGTTTGATGC	AGAAGTTCAGGAGGGAAGGC	185	1.97*	2.01
RT10	g04616.1	solute carrier family 28 member 3	TCATGGTGGGTGAGCTGATT	AATATCACCCCTCCGCTCTG	248	1.75	1.78
RT11	g05769.1	diablo mitochondrial precursor	CTAGTCTGCCACCAACCTCA	TACCTCTCCCAGACCACTCA	181	12.98*	13.98
RT12	g06987.1	gadd45g	CCACATTGTCTGCGTCAACA	GAGATCCGTGGACAGGAGAG	160	2.1*	2.12
RT15	g08125.1	glucose-6-phosphatase	AGTAGGGGATGATGCTCACG	AGCAAGAAGAACAGCAGCAC	175	5.57*	4.22
RT18	g10133.1	insulin-like growth factor binding protein 1	TTGGGCTGCATTTTAACCCC	CCCAGGAGAAGCTGGATGAA	159	6.09*	5.68
RT19	g13369.1	CCAAT enhancer-binding protein delta	AGACACGCACTGAGAATCCA	CAACGTTGGGGAAAGGGAAG	179	3.68*	3.19
RT25	g18360.1	protein phosphatase 1	GGCCATTGACTTCGTAGCAG	AGTCTGTCAAGGTGCGTGTA	183	-2.22*	-2.48
RT26	g18799.1	proto-oncogene c-fos	GTAACCCCAAGAGAGCCACT	TCCTCAATGACACGTCCACA	208	-3.85*	-3.97
RT34	g08913.1	gadd45a	CAAGTGCTCTGTTTCGGCAA	ACGGAAGATGGACACACTGT	162	-2.16*	-2.02
RT35	g27497.1		CTTCCACGTGCATCTCCAAG	GTGGAGAAGGTGGTGTGGTA	196	8.39*	9.46
RT36	MIRA_c6525.1		GTCTGCGCTCCACATACAAG	CCAGAGGAGAACAGCACAGA	157	2.11	2.66
RT39	GMRRXZN01B3CI8.1		GCTCTCTCCTTTGTGCAAATG	TACTGTGCCCTGCTCTTTCA	217	2.18*	2.26
RT40	GKYT6YL01A13G5.1		AGCTTCCACAGTTGCACTTG	AAGCCCATCTCCCACAATCA	184	-2.88	-3.25
RT41	g14157.1		TGGAGGACATTCATCACAGCT	GCCACAGGAACAACAAGGTT	171	1.97	2.25
RT42	g40947.1		GGGGTTATGTGCCTTGCTC	GGGGTGCTGACATTTGAACA	222	3.55	2.39
RT43	g03437.1	heat shock protein 70	TGAAGTAGGCTGGGACTGTG	CTTCAAGGTGATCAGCGACG	179	1.23	-5.25
RT30	AJ438158	β-actin	CTGCCTCCTCTTCCTCTCTG	AGTTGTAGGTGGTCTCGTGG	153
(*) qPCR Fold Change Values were determined to be significant
